# Supplementary material for: High-Efficiency Water Recovery from Urine by Vacuum Membrane Distillation for Space Applications: Water Quality Improvement and Operation Stability
Source: Membranes (Basel). 2022 Jun 17;12(6):629. doi: 10.3390/membranes12060629 (PMC9230999; doi:10.3390/membranes12060629)
Supplement: Supplementary file 1 [file membranes-12-00629-s001.zip]

Archive with 1 entries (1 files):
- membranes-1728901-supplementary.pdf
